# Supplementary material for: Antithrombotic Therapy Increases the Risk of Bleeding after Endoscopic Submucosal Dissection for Early Gastric Cancer: A Propensity Score-Matched Analysis
Source: Cancers (Basel). 2023 May 19;15(10):2844. doi: 10.3390/cancers15102844 (PMC10216250; doi:10.3390/cancers15102844)
Supplement: Supplementary file 1 [file cancers-15-02844-s001.zip]

Archive with 1 entries (1 files):
- cancers-2388087-supplementary.pdf
